# Supplementary material for: Description of Hypogastrura ellisi sp. n. with notes on H. tethyca Ellis and the trybomi group (Collembola, Hypogastruridae)
Source: Zookeys. 2017 Dec 7;(719):45–57. doi: 10.3897/zookeys.719.14806 (PMC5740476; doi:10.3897/zookeys.719.14806)
Supplement: XML Treatment for Hypogastrura ellisi [file zookeys.719.14806-treatment1.xml]

<!DOCTYPE tp:taxon-treatment
  PUBLIC "-//TaxonX//DTD Taxonomic Treatment Publishing DTD v0 20100105//EN" "tax-treatment-NSO.dtd">
<tp:taxon-treatment xmlns:tp="http://www.plazi.org/taxpub"><tp:treatment-meta><kwd-group><label>Taxon classification</label><kwd><named-content xmlns:xlink="http://www.w3.org/1999/xlink" content-type="kingdom">Animalia</named-content></kwd><kwd><named-content xmlns:xlink="http://www.w3.org/1999/xlink" content-type="order">Collembola</named-content></kwd><kwd><named-content xmlns:xlink="http://www.w3.org/1999/xlink" content-type="family">Hypogastruridae</named-content></kwd></kwd-group><mixed-citation publication-type="journal"><person-group><name><surname>Skarżyński</surname><given-names>Dariusz</given-names></name><name><surname>Kahrarian</surname><given-names>Morteza</given-names></name><name><surname>Piwnik</surname><given-names>Agata</given-names></name><name><surname>Zawisza</surname><given-names>Marlena</given-names></name></person-group><article-title>Description of <italic><tp:taxon-name><tp:taxon-name-part taxon-name-part-type="genus" reg="Hypogastrura">Hypogastrura</tp:taxon-name-part> <tp:taxon-name-part taxon-name-part-type="species" reg="ellisi">ellisi</tp:taxon-name-part></tp:taxon-name></italic> sp. n. with notes on <italic><tp:taxon-name><tp:taxon-name-part taxon-name-part-type="genus" reg="Hypogastrura">H.</tp:taxon-name-part> <tp:taxon-name-part taxon-name-part-type="species" reg="tethyca">tethyca</tp:taxon-name-part></tp:taxon-name></italic> Ellis and the <italic><tp:taxon-name><tp:taxon-name-part taxon-name-part-type="genus" reg="Hypogastrura"/><tp:taxon-name-part taxon-name-part-type="species" reg="trybomi">trybomi</tp:taxon-name-part></tp:taxon-name></italic> group (<tp:taxon-name><tp:taxon-name-part taxon-name-part-type="order">Collembola</tp:taxon-name-part></tp:taxon-name>, <tp:taxon-name><tp:taxon-name-part taxon-name-part-type="family">Hypogastruridae</tp:taxon-name-part></tp:taxon-name>)</article-title><source>Zookeys</source><day>7</day><month>12</month><year>2017</year><volume>2017</volume><issue>719</issue><fpage>45</fpage><lpage>57</lpage><pub-id pub-id-type="doi">10.3897/zookeys.719.14806</pub-id></mixed-citation></tp:treatment-meta><tp:nomenclature><tp:taxon-name><tp:taxon-name-part taxon-name-part-type="genus" reg="Hypogastrura">Hypogastrura</tp:taxon-name-part> <tp:taxon-name-part taxon-name-part-type="species" reg="ellisi">ellisi</tp:taxon-name-part>
            <object-id xmlns:xlink="http://www.w3.org/1999/xlink" content-type="zoobank" xlink:type="simple">http://zoobank.org/C8F33D89-AEDF-45FB-B748-2078A73A5F2B</object-id>
            </tp:taxon-name><tp:taxon-authority>Skarżyński &amp; Kahrarian</tp:taxon-authority><tp:taxon-status xmlns:xlink="http://www.w3.org/1999/xlink" xlink:type="simple">sp. n.</tp:taxon-status><xref ref-type="fig" rid="F1">Figs 1–3</xref><xref ref-type="fig" rid="F2">, 4–8</xref><xref ref-type="fig" rid="F3">, 9–10</xref></tp:nomenclature><tp:treatment-sec sec-type="type material" id="SECID0EVJAC"><title>Type material.</title><p>Holotype: female on slide, litter in oak forest, Zagros Mountains, Dalab mountain (<named-content xmlns:xlink="http://www.w3.org/1999/xlink" content-type="dwc:verbatimCoordinates" xlink:type="simple"><named-content content-type="geo-json" specific-use="{&#34;type&#34;:&#34;Point&#34;,&#34;coordinates&#34;:[47.516667,33.566667]}" id="NCID0E5JAC" xlink:type="simple">33°34'N, 47°31'E</named-content></named-content> / 1700 m a.s.l.), Kohdasht County, Lorestan Province, Iran, 4.XII.2013, leg. M. Kahrarian. Paratypes: 4 females, 1 male, same data as holotype; 1 female, 1 male, litter in oak forest, Zagros Mountains, Sorkhdom mountain (<named-content xmlns:xlink="http://www.w3.org/1999/xlink" content-type="dwc:verbatimCoordinates" xlink:type="simple"><named-content content-type="geo-json" specific-use="{&#34;type&#34;:&#34;Point&#34;,&#34;coordinates&#34;:[47.533333,33.566667]}" id="NCID0EGKAC" xlink:type="simple">33°34'N, 47°32'E</named-content></named-content> / 1650 m a.s.l.), Kohdasht County, Lorestan Province, Iran, 14.XI.2013, leg. M. Kahrarian; 2 females, 1 male, litter in oak forest, Zagros Mountains, near Patogh ghaut (<named-content xmlns:xlink="http://www.w3.org/1999/xlink" content-type="dwc:verbatimCoordinates" xlink:type="simple"><named-content content-type="geo-json" specific-use="{&#34;type&#34;:&#34;Point&#34;,&#34;coordinates&#34;:[46.000000,34.416667]}" id="NCID0EOKAC" xlink:type="simple">34°25'N, 46°00'E</named-content></named-content> / 1030 m a.s.l.), Sarpol-e-zahab County, Kermanshah Province, Iran, 9.II.2014, leg. M. Kahrarian; 1 male, oak forest, Zagros Mountains, near Shabankareh village (<named-content xmlns:xlink="http://www.w3.org/1999/xlink" content-type="dwc:verbatimCoordinates" xlink:type="simple"><named-content content-type="geo-json" specific-use="{&#34;type&#34;:&#34;Point&#34;,&#34;coordinates&#34;:[46.500000,34.866667]}" id="NCID0EZKAC" xlink:type="simple">34°52'N, 46°30'E</named-content></named-content> / 1600 m a.s.l.), Paveh County, Kermanshah Province, Iran, 20.I.2014, leg. M. Kahrarian. Holotype and 7 paratypes deposited at the Department of Agronomy, Kermanshah Branch, Islamic Azad University, Kermanshah, Iran and 4 paratypes deposited in the collection of the Institute of Environmental Biology, University of Wrocław, Poland.</p><fig id="F1" position="float" orientation="portrait"><label>Figures 1–3.</label><caption><p>
              <italic><tp:taxon-name><tp:taxon-name-part taxon-name-part-type="genus" reg="Hypogastrura">Hypogastrura</tp:taxon-name-part> <tp:taxon-name-part taxon-name-part-type="species" reg="ellisi">ellisi</tp:taxon-name-part></tp:taxon-name></italic> sp. n. <bold>1</bold> chaetotaxy of head and <abbrev xmlns:xlink="http://www.w3.org/1999/xlink" xlink:title="thoracic terga" id="ABBRID0ETLAC" xlink:type="simple">Th</abbrev>. I <bold>2</bold> chaetotaxy of <abbrev xmlns:xlink="http://www.w3.org/1999/xlink" xlink:title="thoracic terga" id="ABBRID0EZLAC" xlink:type="simple">Th</abbrev>. II–III <bold>3</bold> chaetotaxy of <abbrev xmlns:xlink="http://www.w3.org/1999/xlink" xlink:title="abdominal terga" id="ABBRID0E6LAC" xlink:type="simple">Abd</abbrev>. III–VI. Scale bar: 0.1 mm.</p></caption><graphic xmlns:xlink="http://www.w3.org/1999/xlink" xlink:href="zookeys-719-045-g001.jpg" position="float" orientation="portrait" xlink:type="simple" id="oo_172552.jpg"/></fig></tp:treatment-sec><tp:treatment-sec sec-type="material" id="SECID0EIMAC"><title>Other material.</title><p>Greece, Lesbos, leg. Ellis (deposited at the Naturalis Biodiversity Center, Netherland): 22 females, 6 males (21038–21054, 21056–21059, 21062–21064, 21066–21068), Antissa, 30.X.1973, 973240; 18 females, 23 males (21060, 21078–21117), Antissa, 30.X.1973, 973243; 1 male (21061), Antissa, 30.X.1973, 973244; 1 male (21037), Gavathas, 31.X.1973, 973247.</p></tp:treatment-sec><tp:treatment-sec sec-type="etymology" id="SECID0ENMAC"><title>Etymology.</title><p>Dedicated to Dr. Willem N. Ellis, an excellent specialist in <tp:taxon-name><tp:taxon-name-part taxon-name-part-type="order">Collembola</tp:taxon-name-part></tp:taxon-name>.</p></tp:treatment-sec><tp:treatment-sec sec-type="diagnosis" id="SECID0EYMAC"><title>Diagnosis.</title><p>Habitus typical of genus. <abbrev xmlns:xlink="http://www.w3.org/1999/xlink" xlink:title="antennal segments" id="ABBRID0E5MAC" xlink:type="simple">Ant</abbrev>. IV with three lateral and one dorsal long thin and curved blunt sensilla (sometimes 1–2 more in dorsal group, longer and less curved). Postantennal organ equal to, or slightly larger than, nearest ocellus. Labrum with distinct apical papillae. Tibiotarsi with one clavate tenent hair. Empodial lamellae broad. Ventral tube with 4 + 4 setae. Retinaculum with 4 + 4 teeth. Dens with fine, uniform granulation and seven setae. Mucro with comparatively high outer lamella. Anal spines small, situated on low basal papillae.</p></tp:treatment-sec><tp:treatment-sec sec-type="description" id="SECID0ECNAC"><title>Description.</title><p>Body length 1.1–1.6 mm. Habitus typical of the genus. Color in alcohol pale brown dorsally and yellowish ventrally, eye-patches dark. Granulation fine and uniform, 12–20 granules between setae p<sub>1</sub> on <abbrev xmlns:xlink="http://www.w3.org/1999/xlink" xlink:title="abdominal terga" id="ABBRID0EKNAC" xlink:type="simple">Abd</abbrev>. V.</p><p>Chaetotaxy of head typical of the genus, with complete set of v-setae (Fig. <xref ref-type="fig" rid="F1">1</xref>). Setae slightly differentiated in length, especially on last abdominal segments, smooth and rather thick and stiff. Body sensilla (s) about 2–3 times longer than ordinary setae, fine and smooth. Dorsal chaetotaxy of <abbrev xmlns:xlink="http://www.w3.org/1999/xlink" xlink:title="thoracic terga" id="ABBRID0EUNAC" xlink:type="simple">Th</abbrev>. I–III and <abbrev xmlns:xlink="http://www.w3.org/1999/xlink" xlink:title="abdominal terga" id="ABBRID0EYNAC" xlink:type="simple">Abd</abbrev>. III–VI as in Figs <xref ref-type="fig" rid="F1">1–3</xref>. <abbrev xmlns:xlink="http://www.w3.org/1999/xlink" xlink:title="thoracic terga" id="ABBRID0EAOAC" xlink:type="simple">Th</abbrev>. I with 3 + 3 setae. <abbrev xmlns:xlink="http://www.w3.org/1999/xlink" xlink:title="thoracic terga" id="ABBRID0EEOAC" xlink:type="simple">Th</abbrev>. II with setae m<sub>2</sub> absent, m<sub>3</sub> present or absent and m<sub>4,</sub> m<sub>6</sub> present. <abbrev xmlns:xlink="http://www.w3.org/1999/xlink" xlink:title="thoracic terga" id="ABBRID0EQOAC" xlink:type="simple">Th</abbrev>. III with setae m<sub>2</sub> and m<sub>3</sub> absent and setae m<sub>4</sub> and m<sub>6</sub> present. <abbrev xmlns:xlink="http://www.w3.org/1999/xlink" xlink:title="abdominal terga" id="ABBRID0E3OAC" xlink:type="simple">Abd</abbrev>. IV with setae p<sub>3</sub> present, p<sub>7</sub> absent and increased number of m-setae. On <abbrev xmlns:xlink="http://www.w3.org/1999/xlink" xlink:title="abdominal terga" id="ABBRID0EEPAC" xlink:type="simple">Abd</abbrev>. V setae p<sub>2</sub> present and m-setae absent. Subcoxae I, II, III with 1, 3, 3 setae respectively. Microsensillum on <abbrev xmlns:xlink="http://www.w3.org/1999/xlink" xlink:title="thoracic terga" id="ABBRID0EKPAC" xlink:type="simple">Th</abbrev>. II present.</p><p>
            <abbrev xmlns:xlink="http://www.w3.org/1999/xlink" xlink:title="antennal segments" id="ABBRID0EQPAC" xlink:type="simple">Ant</abbrev>. IV with simple apical vesicle, subapical organite (or), microsensillum (ms), three lateral and one dorsal long thin and curved blunt sensilla (sometimes 1–2 more in dorsal group, longer and less curved, marked with an asterisk in Fig. <xref ref-type="fig" rid="F2">4</xref>) and 5–10 short pointed setae in ventral file (Fig. <xref ref-type="fig" rid="F2">5</xref>). <abbrev xmlns:xlink="http://www.w3.org/1999/xlink" xlink:title="antennal segments" id="ABBRID0E3PAC" xlink:type="simple">Ant</abbrev>. III-organ with two long (outer) and two short (inner) sensilla (Fig. <xref ref-type="fig" rid="F2">4</xref>). Microsensillum on <abbrev xmlns:xlink="http://www.w3.org/1999/xlink" xlink:title="antennal segments" id="ABBRID0EFAAE" xlink:type="simple">Ant</abbrev>. III present. <abbrev xmlns:xlink="http://www.w3.org/1999/xlink" xlink:title="antennal segments" id="ABBRID0EJAAE" xlink:type="simple">Ant</abbrev>. I with seven setae (seta p’ absent).</p><fig id="F2" position="float" orientation="portrait"><label>Figures 4–8.</label><caption><p>
                <italic><tp:taxon-name><tp:taxon-name-part taxon-name-part-type="genus" reg="Hypogastrura">Hypogastrura</tp:taxon-name-part> <tp:taxon-name-part taxon-name-part-type="species" reg="ellisi">ellisi</tp:taxon-name-part></tp:taxon-name></italic> sp. n. <bold>4</bold> chaetotaxy of dorsal side of <abbrev xmlns:xlink="http://www.w3.org/1999/xlink" xlink:title="antennal segments" id="ABBRID0ECBAE" xlink:type="simple">Ant</abbrev>. IV <bold>5</bold> chaetotaxy of ventral side of <abbrev xmlns:xlink="http://www.w3.org/1999/xlink" xlink:title="antennal segments" id="ABBRID0EIBAE" xlink:type="simple">Ant</abbrev>. IV <bold>6</bold> postantennal organ and neighbor ocelli <bold>7</bold> claw III <bold>8</bold> dens and mucro. Abbreviations in text. Scale bars: 0.01 mm.</p></caption><graphic xmlns:xlink="http://www.w3.org/1999/xlink" xlink:href="zookeys-719-045-g002.jpg" position="float" orientation="portrait" xlink:type="simple" id="oo_172553.jpg"/></fig><p>Ocelli 8 + 8. Postantennal organ equal to, or slightly larger than, neighboring ocellus, with four subequal lobes. Accessory boss present (Fig. <xref ref-type="fig" rid="F2">6</xref>). Labrum with six distinct apical papillae (four large and two smaller, Figs <xref ref-type="fig" rid="F3">9–10</xref>). Labral setae 5, 5, 4, prelabrals 4. Maxillary head of the <italic><tp:taxon-name><tp:taxon-name-part taxon-name-part-type="genus" reg="Hypogastrura">H.</tp:taxon-name-part> <tp:taxon-name-part taxon-name-part-type="species" reg="tullbergi">tullbergi</tp:taxon-name-part></tp:taxon-name></italic> type (<xref ref-type="bibr" rid="B9">Fjellberg 1984</xref>) and labium as in <xref ref-type="bibr" rid="B11">Fjellberg (1999</xref>: fig. 6). Outer lobe of maxilla with two sublobal hairs.</p><p>Tibiotarsi I, II, III with 19, 19, 18 setae respectively. Apical seta A<sub>1</sub> long and clavate. Claws with small inner tooth. Empodial appendage with broad basal lamella and apical filament reaching slightly beyond inner tooth of unguis (Fig. <xref ref-type="fig" rid="F2">7</xref>).</p><p>Ventral tube with four setae on each side. Retinaculum with 4 + 4 teeth.</p><p>Furca well developed (ratio dens + mucro/inner edge of claws III 2.4–2.7). Dorsal side of dens with fine, uniform granulation and seven setae. Mucro with relatively high outer lamella. Ratio dens/mucro 2.0–2.3 (Fig. <xref ref-type="fig" rid="F2">8</xref>).</p><p>Anal spines small, situated on low basal papillae (Fig. <xref ref-type="fig" rid="F1">3</xref>), ratio anal spine/basal papilla 0.7–1.1, ratio anal spine + basal papilla/inner edge of claws III 0.5–0.6.</p></tp:treatment-sec><tp:treatment-sec sec-type="remarks" id="SECID0ENDAE"><title>Remarks.</title><p>It is difficult to find a right place for <italic><tp:taxon-name><tp:taxon-name-part taxon-name-part-type="genus" reg="Hypogastrura">H.</tp:taxon-name-part> <tp:taxon-name-part taxon-name-part-type="species" reg="ellisi">ellisi</tp:taxon-name-part></tp:taxon-name></italic> sp. n. within the genus. This species does not key to any of the groups in <xref ref-type="bibr" rid="B17">Skarżyński (2009)</xref>. However, having weakly differentiated blunt <abbrev xmlns:xlink="http://www.w3.org/1999/xlink" xlink:title="antennal segments" id="ABBRID0ECEAE" xlink:type="simple">Ant</abbrev>. IV sensilla, one tenent hair on the tibiotarsi, broad empodial lamellae, dens without tooth-like granules and ventro-apical swelling and a mucro without a distinct subapical tooth, it can be compared with some representatives of the <italic><tp:taxon-name><tp:taxon-name-part taxon-name-part-type="genus" reg="Hypogastrura"/><tp:taxon-name-part taxon-name-part-type="species" reg="trybomi">trybomi</tp:taxon-name-part></tp:taxon-name></italic> or <italic><tp:taxon-name><tp:taxon-name-part taxon-name-part-type="genus" reg="Hypogastrura"/><tp:taxon-name-part taxon-name-part-type="species" reg="monticola">monticola</tp:taxon-name-part></tp:taxon-name></italic> groups as well as <italic><tp:taxon-name><tp:taxon-name-part taxon-name-part-type="genus" reg="Hypogastrura">H.</tp:taxon-name-part> <tp:taxon-name-part taxon-name-part-type="species" reg="aterrima">aterrima</tp:taxon-name-part></tp:taxon-name></italic> Yosii, 1972, which has an isolated position within the genus.</p><p>Undoubtedly, <italic><tp:taxon-name><tp:taxon-name-part taxon-name-part-type="genus" reg="Hypogastrura">H.</tp:taxon-name-part> <tp:taxon-name-part taxon-name-part-type="species" reg="ellisi">ellisi</tp:taxon-name-part></tp:taxon-name></italic> sp. n. is the most similar to <italic><tp:taxon-name><tp:taxon-name-part taxon-name-part-type="genus" reg="Hypogastrura">H.</tp:taxon-name-part> <tp:taxon-name-part taxon-name-part-type="species" reg="tethyca">tethyca</tp:taxon-name-part></tp:taxon-name></italic>, considered as a member of the <italic><tp:taxon-name><tp:taxon-name-part taxon-name-part-type="genus" reg="Hypogastrura"/><tp:taxon-name-part taxon-name-part-type="species" reg="trybomi">trybomi</tp:taxon-name-part></tp:taxon-name></italic> group. Most noticeably they differ in the shape of labral apical papillae (<italic><tp:taxon-name><tp:taxon-name-part taxon-name-part-type="genus" reg="Hypogastrura">H.</tp:taxon-name-part> <tp:taxon-name-part taxon-name-part-type="species" reg="ellisi">ellisi</tp:taxon-name-part></tp:taxon-name></italic> sp. n. – convex, strong, well visible, Figs <xref ref-type="fig" rid="F3">9–10</xref>; <italic><tp:taxon-name><tp:taxon-name-part taxon-name-part-type="genus" reg="Hypogastrura">H.</tp:taxon-name-part> <tp:taxon-name-part taxon-name-part-type="species" reg="tethyca">tethyca</tp:taxon-name-part></tp:taxon-name></italic> – flat, delicate, hardly visible, Figs <xref ref-type="fig" rid="F3">11–13</xref>). Apart from this <italic><tp:taxon-name><tp:taxon-name-part taxon-name-part-type="genus" reg="Hypogastrura">H.</tp:taxon-name-part> <tp:taxon-name-part taxon-name-part-type="species" reg="ellisi">ellisi</tp:taxon-name-part></tp:taxon-name></italic> sp. n. lacks setae m<sub>2</sub> on <abbrev xmlns:xlink="http://www.w3.org/1999/xlink" xlink:title="thoracic terga" id="ABBRID0ESHAE" xlink:type="simple">Th</abbrev>. II (present in <italic><tp:taxon-name><tp:taxon-name-part taxon-name-part-type="genus" reg="Hypogastrura">H.</tp:taxon-name-part> <tp:taxon-name-part taxon-name-part-type="species" reg="tethyca">tethyca</tp:taxon-name-part></tp:taxon-name></italic>) and possesses smaller anal spines (the ratio of anal spine + basal papilla/inner edge of claws III 0.5–0.6 in <italic><tp:taxon-name><tp:taxon-name-part taxon-name-part-type="genus" reg="Hypogastrura">H.</tp:taxon-name-part> <tp:taxon-name-part taxon-name-part-type="species" reg="ellisi">ellisi</tp:taxon-name-part></tp:taxon-name></italic> sp. n. vs 0.75–1.1 in <italic><tp:taxon-name><tp:taxon-name-part taxon-name-part-type="genus" reg="Hypogastrura">H.</tp:taxon-name-part> <tp:taxon-name-part taxon-name-part-type="species" reg="tethyca">tethyca</tp:taxon-name-part></tp:taxon-name></italic>), 5–10 short pointed setae in the ventral file on <abbrev xmlns:xlink="http://www.w3.org/1999/xlink" xlink:title="antennal segments" id="ABBRID0EXIAE" xlink:type="simple">Ant</abbrev>. IV (Fig. <xref ref-type="fig" rid="F2">5</xref>) (<italic><tp:taxon-name><tp:taxon-name-part taxon-name-part-type="genus" reg="Hypogastrura">H.</tp:taxon-name-part> <tp:taxon-name-part taxon-name-part-type="species" reg="tethyca">tethyca</tp:taxon-name-part></tp:taxon-name></italic> – approx. ten short and stiff sensilla, truncate at apex, Fig. <xref ref-type="fig" rid="F3">14</xref>), and a mucro with a relatively high outer lamella (both inner and outer lamellae are low in <italic><tp:taxon-name><tp:taxon-name-part taxon-name-part-type="genus" reg="Hypogastrura">H.</tp:taxon-name-part> <tp:taxon-name-part taxon-name-part-type="species" reg="tethyca">tethyca</tp:taxon-name-part></tp:taxon-name></italic>).</p><fig id="F3" position="float" orientation="portrait"><label>Figures 9–14.</label><caption><p>
                <italic><tp:taxon-name><tp:taxon-name-part taxon-name-part-type="genus" reg="Hypogastrura">Hypogastrura</tp:taxon-name-part> <tp:taxon-name-part taxon-name-part-type="species" reg="ellisi">ellisi</tp:taxon-name-part></tp:taxon-name></italic> sp. n. <bold>9</bold> labrum <bold>10</bold> apical part of labrum, <italic><tp:taxon-name><tp:taxon-name-part taxon-name-part-type="genus" reg="Hypogastrura">H.</tp:taxon-name-part> <tp:taxon-name-part taxon-name-part-type="species" reg="tethyca">tethyca</tp:taxon-name-part></tp:taxon-name></italic>: <bold>11</bold> labrum, specimen from Azerbaijan <bold>12</bold> apical part of labrum, specimen from Crete <bold>13</bold> apical papillae, specimen from Crete <bold>14</bold> chaetotaxy of ventral side of <abbrev xmlns:xlink="http://www.w3.org/1999/xlink" xlink:title="antennal segments" id="ABBRID0EDLAE" xlink:type="simple">Ant</abbrev>. IV. Black arrows indicate apical papillae. Scale bars: 0.01 mm.</p></caption><graphic xmlns:xlink="http://www.w3.org/1999/xlink" xlink:href="zookeys-719-045-g003.jpg" position="float" orientation="portrait" xlink:type="simple" id="oo_172554.jpg"/></fig><p>Both species have similar general ranges of distribution (<italic><tp:taxon-name><tp:taxon-name-part taxon-name-part-type="genus" reg="Hypogastrura">H.</tp:taxon-name-part> <tp:taxon-name-part taxon-name-part-type="species" reg="ellisi">ellisi</tp:taxon-name-part></tp:taxon-name></italic> sp. n.: Iran, Greece – Lesbos; <italic><tp:taxon-name><tp:taxon-name-part taxon-name-part-type="genus" reg="Hypogastrura">H.</tp:taxon-name-part> <tp:taxon-name-part taxon-name-part-type="species" reg="tethyca">tethyca</tp:taxon-name-part></tp:taxon-name></italic>: Greece – Crete, Lesbos and Azerbaijan), but on a local scale they co-occur only in Lesbos. In Ellis’s material from this island, numerous <italic><tp:taxon-name><tp:taxon-name-part taxon-name-part-type="genus" reg="Hypogastrura">H.</tp:taxon-name-part> <tp:taxon-name-part taxon-name-part-type="species" reg="ellisi">ellisi</tp:taxon-name-part></tp:taxon-name></italic> sp. n. from two localities and rare <italic><tp:taxon-name><tp:taxon-name-part taxon-name-part-type="genus" reg="Hypogastrura">H.</tp:taxon-name-part> <tp:taxon-name-part taxon-name-part-type="species" reg="tethyca">tethyca</tp:taxon-name-part></tp:taxon-name></italic> individuals from five sites were found. Nevertheless, they were isolated spatially. Unfortunately, due to incomplete collecting data, we do not know whether these populations differ in habitat preferences.</p><p>The new species is easy to distinguish from the members of the <italic><tp:taxon-name><tp:taxon-name-part taxon-name-part-type="genus" reg="Hypogastrura"/><tp:taxon-name-part taxon-name-part-type="species" reg="monticola">monticola</tp:taxon-name-part></tp:taxon-name></italic> group by the absence of m-setae on <abbrev xmlns:xlink="http://www.w3.org/1999/xlink" xlink:title="abdominal terga" id="ABBRID0EGNAE" xlink:type="simple">Abd</abbrev>. V (vs present) and the size of the postantennal organ, which is equal to, or slightly larger than, the neighboring ocellus (vs 1.5–2 times larger than ocellus). <italic><tp:taxon-name><tp:taxon-name-part taxon-name-part-type="genus" reg="Hypogastrura">H.</tp:taxon-name-part> <tp:taxon-name-part taxon-name-part-type="species" reg="aterrima">aterrima</tp:taxon-name-part></tp:taxon-name></italic> can also be easily separated from <italic><tp:taxon-name><tp:taxon-name-part taxon-name-part-type="genus" reg="Hypogastrura">H.</tp:taxon-name-part> <tp:taxon-name-part taxon-name-part-type="species" reg="ellisi">ellisi</tp:taxon-name-part></tp:taxon-name></italic> sp. n. due to tridentate retinaculum (vs quadridentate), minute anal spines, slightly larger than surrounding granules (vs large, the ratio of anal spine + basal papilla/inner edge of claws III 0.5–0.6 in <italic><tp:taxon-name><tp:taxon-name-part taxon-name-part-type="genus" reg="Hypogastrura">H.</tp:taxon-name-part> <tp:taxon-name-part taxon-name-part-type="species" reg="ellisi">ellisi</tp:taxon-name-part></tp:taxon-name></italic> sp. n.), the presence of setae m<sub>2</sub> on <abbrev xmlns:xlink="http://www.w3.org/1999/xlink" xlink:title="thoracic terga" id="ABBRID0ENOAE" xlink:type="simple">Th</abbrev>. II, and the absence of setae m<sub>6</sub> on <abbrev xmlns:xlink="http://www.w3.org/1999/xlink" xlink:title="thoracic terga" id="ABBRID0ETOAE" xlink:type="simple">Th</abbrev>. II–III.</p></tp:treatment-sec><ref-list><ref id="B9"><mixed-citation xmlns:xlink="http://www.w3.org/1999/xlink" xlink:type="simple">
          <person-group><name name-style="western"><surname>Fjellberg</surname><given-names>A</given-names></name></person-group> (<year>1984</year>) <article-title>Maxillary structures in <tp:taxon-name><tp:taxon-name-part taxon-name-part-type="family">Hypogastruridae</tp:taxon-name-part></tp:taxon-name> (<tp:taxon-name><tp:taxon-name-part taxon-name-part-type="order">Collembola</tp:taxon-name-part></tp:taxon-name>).</article-title> <source>Annales de la Société Royale Zoologique de Belgique</source> <volume>114</volume>: <fpage>89</fpage>–<lpage>99</lpage>.</mixed-citation></ref><ref id="B11"><mixed-citation xmlns:xlink="http://www.w3.org/1999/xlink" xlink:type="simple">
          <person-group><name name-style="western"><surname>Fjellberg</surname><given-names>A</given-names></name></person-group> (<year>1999</year>) <article-title>The Labial Palp in <tp:taxon-name><tp:taxon-name-part taxon-name-part-type="order">Collembola</tp:taxon-name-part></tp:taxon-name>.</article-title> <source>Zoologischer Anzeiger</source> <volume>237</volume>: <fpage>309</fpage>–<lpage>330</lpage>.</mixed-citation></ref><ref id="B17"><mixed-citation xmlns:xlink="http://www.w3.org/1999/xlink" xlink:type="simple">
          <person-group><name name-style="western"><surname>Skarżyński</surname><given-names>D</given-names></name></person-group> (<year>2009</year>) <article-title>Reassessment of the taxonomic position of <italic><tp:taxon-name><tp:taxon-name-part taxon-name-part-type="genus">Hypogastrura</tp:taxon-name-part> <tp:taxon-name-part taxon-name-part-type="species">monticola</tp:taxon-name-part></tp:taxon-name></italic> Stach, 1946 (<tp:taxon-name><tp:taxon-name-part taxon-name-part-type="order">Collembola</tp:taxon-name-part></tp:taxon-name>, <tp:taxon-name><tp:taxon-name-part taxon-name-part-type="family">Hypogastruridae</tp:taxon-name-part></tp:taxon-name>).</article-title> <source>Soil Organisms</source> <volume>81</volume>: <fpage>77</fpage>–<lpage>83</lpage>.</mixed-citation></ref></ref-list></tp:taxon-treatment>
