# Supplementary material for: Description of Hypogastrura ellisi sp. n. with notes on H. tethyca Ellis and the trybomi group (Collembola, Hypogastruridae)
Source: Zookeys. 2017 Dec 7;(719):45–57. doi: 10.3897/zookeys.719.14806 (PMC5740476; doi:10.3897/zookeys.719.14806)
Supplement: XML Treatment for Hypogastrura tethyca [file zookeys.719.14806-treatment2.xml]

<!DOCTYPE tp:taxon-treatment
  PUBLIC "-//TaxonX//DTD Taxonomic Treatment Publishing DTD v0 20100105//EN" "tax-treatment-NSO.dtd">
<tp:taxon-treatment xmlns:tp="http://www.plazi.org/taxpub"><tp:treatment-meta><kwd-group><label>Taxon classification</label><kwd><named-content xmlns:xlink="http://www.w3.org/1999/xlink" content-type="kingdom">Animalia</named-content></kwd><kwd><named-content xmlns:xlink="http://www.w3.org/1999/xlink" content-type="order">Collembola</named-content></kwd><kwd><named-content xmlns:xlink="http://www.w3.org/1999/xlink" content-type="family">Hypogastruridae</named-content></kwd></kwd-group><mixed-citation publication-type="journal"><person-group><name><surname>Skarżyński</surname><given-names>Dariusz</given-names></name><name><surname>Kahrarian</surname><given-names>Morteza</given-names></name><name><surname>Piwnik</surname><given-names>Agata</given-names></name><name><surname>Zawisza</surname><given-names>Marlena</given-names></name></person-group><article-title>Description of <italic><tp:taxon-name><tp:taxon-name-part taxon-name-part-type="genus" reg="Hypogastrura">Hypogastrura</tp:taxon-name-part> <tp:taxon-name-part taxon-name-part-type="species" reg="ellisi">ellisi</tp:taxon-name-part></tp:taxon-name></italic> sp. n. with notes on <italic><tp:taxon-name><tp:taxon-name-part taxon-name-part-type="genus" reg="Hypogastrura">H.</tp:taxon-name-part> <tp:taxon-name-part taxon-name-part-type="species" reg="tethyca">tethyca</tp:taxon-name-part></tp:taxon-name></italic> Ellis and the <italic><tp:taxon-name><tp:taxon-name-part taxon-name-part-type="genus" reg="Hypogastrura"/><tp:taxon-name-part taxon-name-part-type="species" reg="trybomi">trybomi</tp:taxon-name-part></tp:taxon-name></italic> group (<tp:taxon-name><tp:taxon-name-part taxon-name-part-type="order">Collembola</tp:taxon-name-part></tp:taxon-name>, <tp:taxon-name><tp:taxon-name-part taxon-name-part-type="family">Hypogastruridae</tp:taxon-name-part></tp:taxon-name>)</article-title><source>Zookeys</source><day>7</day><month>12</month><year>2017</year><volume>2017</volume><issue>719</issue><fpage>45</fpage><lpage>57</lpage><pub-id pub-id-type="doi">10.3897/zookeys.719.14806</pub-id></mixed-citation></tp:treatment-meta><tp:nomenclature><tp:taxon-name><tp:taxon-name-part taxon-name-part-type="genus" reg="Hypogastrura">Hypogastrura</tp:taxon-name-part> <tp:taxon-name-part taxon-name-part-type="species" reg="tethyca">tethyca</tp:taxon-name-part></tp:taxon-name><tp:taxon-authority>Ellis, 1976</tp:taxon-authority><xref ref-type="fig" rid="F3">Figs 11–14</xref></tp:nomenclature><tp:treatment-sec sec-type="type material" id="SECID0EAQAE"><title>Type material.</title><p>Paratypes: Greece, Crete, leg. A.C. &amp; W.N. Ellis (deposited at the Naturalis Biodiversity Center, Netherland): 2 females (21008, 21010), 2 males (21011, 21013), Knossos, loose loam, sparsely grown with grass and <italic><tp:taxon-name><tp:taxon-name-part taxon-name-part-type="genus" reg="Oxalis">Oxalis</tp:taxon-name-part> <tp:taxon-name-part taxon-name-part-type="species" reg="pes-caprae">pes-caprae</tp:taxon-name-part></tp:taxon-name></italic> L. at foot of a 4-m high cliff along road, 24.X.1972, 972.219; 3 females (21017, 21018, 21036), 3 males (21028, 21029, 21030), Knossos, collected manually under stones pieces of dead wood etc. 24.X.1972, 972.195; 1 female (21004), Iraklion, 25.X.1972, after heavy rains, loam, litter and rotting leaf bases under vigorous ruderal vegetation (<italic><tp:taxon-name><tp:taxon-name-part taxon-name-part-type="genus" reg="Ecballium">Ecballium</tp:taxon-name-part> <tp:taxon-name-part taxon-name-part-type="species" reg="elaterium">elaterium</tp:taxon-name-part></tp:taxon-name></italic> (L.) Rich., 972.233; 1 male (21015), Marathos, 15 km W of Iraklion, 26.X.1972, litter under <italic><tp:taxon-name><tp:taxon-name-part taxon-name-part-type="genus" reg="Pistacia">Pistacia</tp:taxon-name-part> <tp:taxon-name-part taxon-name-part-type="species" reg="lentiscus">lentiscus</tp:taxon-name-part></tp:taxon-name></italic> in phrygana on weak north slope, 972.209; 3 females (20978, 20979, 20980), 7 males (20983, 20984, 20985, 20986, 20987, 20988, 20989), Malia, litter of <italic><tp:taxon-name><tp:taxon-name-part taxon-name-part-type="genus" reg="Quercus">Quercus</tp:taxon-name-part> <tp:taxon-name-part taxon-name-part-type="species" reg="coccifera">coccifera</tp:taxon-name-part></tp:taxon-name></italic> in well-developed phrygana, 29.X.1972, 972.211.</p></tp:treatment-sec><tp:treatment-sec sec-type="material" id="SECID0ESRAE"><title>Other material.</title><p>Greece, Lesbos, leg. Ellis (deposited at the Naturalis Biodiversity Center, Netherland): 2 females (21069), 1 male (21070), Alifanta, 24.X.1973, 973219; 1 female (21075), Ayiásos, 16.XI.1973, 973334; 2 females (21072, 21073), 1 male (21074), Profitis Ilias, 13.X.1973, 973312; 1 female (21077), 1 male (21076), Agia Marina, 23.XI.1973, 973367; 1 female (21055), Mitilini, 19.X.1973, 973102. Azerbaijan, leg. Z.K.Rasulova (deposited at the Severtsov Institute of Ecology &amp; Evolution, Russian Academy of Sciences, Moscow): 7 females, 3 males (other data unknown).</p></tp:treatment-sec><tp:treatment-sec sec-type="notes" id="SECID0EXRAE"><title>Note.</title><p>The description (<xref ref-type="bibr" rid="B8">Ellis 1976</xref>) and redescription (<xref ref-type="bibr" rid="B1">Babenko et al. 1994</xref>) of <italic><tp:taxon-name><tp:taxon-name-part taxon-name-part-type="genus" reg="Hypogastrura">H.</tp:taxon-name-part> <tp:taxon-name-part taxon-name-part-type="species" reg="tethyca">tethyca</tp:taxon-name-part></tp:taxon-name></italic> are highly informative; however, the examination of the types and other material allow us to add some more details. <italic><tp:taxon-name><tp:taxon-name-part taxon-name-part-type="genus" reg="Hypogastrura">Hypogastrura</tp:taxon-name-part> <tp:taxon-name-part taxon-name-part-type="species" reg="tethyca">tethyca</tp:taxon-name-part></tp:taxon-name></italic> has 10–18 granules between setae p<sub>1</sub> on <abbrev xmlns:xlink="http://www.w3.org/1999/xlink" xlink:title="abdominal terga" id="ABBRID0E4SAE" xlink:type="simple">Abd</abbrev>. V, <abbrev xmlns:xlink="http://www.w3.org/1999/xlink" xlink:title="antennal segments" id="ABBRID0EBTAE" xlink:type="simple">Ant</abbrev>. IV with three lateral and one dorsal long thin and curved blunt sensilla (sometimes 1–2 more in the dorsal group, longer and less curved, in arrangement as in <italic><tp:taxon-name><tp:taxon-name-part taxon-name-part-type="genus" reg="Hypogastrura">H.</tp:taxon-name-part> <tp:taxon-name-part taxon-name-part-type="species" reg="ellisi">ellisi</tp:taxon-name-part></tp:taxon-name></italic> sp. n., Fig. <xref ref-type="fig" rid="F2">4</xref>) and approximately ten short stiff sensilla truncate at the apex in the ventral file (Fig. <xref ref-type="fig" rid="F3">14</xref>), the postantennal organ 1.0–1.5 (usually 1.2) as long as the nearest ocellus, the labrum with delicate flat and hardly visible apical papilla (Figs <xref ref-type="fig" rid="F3">11–13</xref>), a maxillary outer lobe with two sublobal hairs, and large anal spines on high papillae (the ratio anal spine + basal papilla/inner edge of claws III 0.75–1.1).</p><p>
            <xref ref-type="bibr" rid="B8">Ellis (1976)</xref>, looking for <italic><tp:taxon-name><tp:taxon-name-part taxon-name-part-type="genus" reg="Hypogastrura">H.</tp:taxon-name-part> <tp:taxon-name-part taxon-name-part-type="species" reg="tethyca">tethyca</tp:taxon-name-part></tp:taxon-name></italic> affinities, pointed out difficulties with its placement within the genus and compared it with a wide spectrum of species, including <italic><tp:taxon-name><tp:taxon-name-part taxon-name-part-type="genus" reg="Hypogastrura">H.</tp:taxon-name-part> <tp:taxon-name-part taxon-name-part-type="species" reg="monticola">monticola</tp:taxon-name-part></tp:taxon-name></italic> Stach, 1946, <italic><tp:taxon-name><tp:taxon-name-part taxon-name-part-type="genus" reg="Hypogastrura">H.</tp:taxon-name-part> <tp:taxon-name-part taxon-name-part-type="species" reg="aterrima">aterrima</tp:taxon-name-part></tp:taxon-name></italic>, and also <italic><tp:taxon-name><tp:taxon-name-part taxon-name-part-type="genus" reg="Hypogastrura">H.</tp:taxon-name-part> <tp:taxon-name-part taxon-name-part-type="species" reg="trybomi">trybomi</tp:taxon-name-part></tp:taxon-name></italic> (Schött, 1893). Then, <xref ref-type="bibr" rid="B1">Babenko et al. (1994)</xref>, based on specimens from Azerbaijan, put this species into the <italic><tp:taxon-name><tp:taxon-name-part taxon-name-part-type="genus" reg="Hypogastrura"/><tp:taxon-name-part taxon-name-part-type="species" reg="trybomi">trybomi</tp:taxon-name-part></tp:taxon-name></italic> group. Although this concept seems well justified, <italic><tp:taxon-name><tp:taxon-name-part taxon-name-part-type="genus" reg="Hypogastrura">H.</tp:taxon-name-part> <tp:taxon-name-part taxon-name-part-type="species" reg="tethyca">tethyca</tp:taxon-name-part></tp:taxon-name></italic>, having a labrum with delicate apical papillae and tibiotarsi with long and clavate tenent hair, occupies a rather isolated position within the group. Undoubtedly, further research is needed to establish its relationships. The characteristics of the <italic><tp:taxon-name><tp:taxon-name-part taxon-name-part-type="genus" reg="Hypogastrura"/><tp:taxon-name-part taxon-name-part-type="species" reg="trybomi">trybomi</tp:taxon-name-part></tp:taxon-name></italic> group and a key to the known species of the group are given below. <italic><tp:taxon-name><tp:taxon-name-part taxon-name-part-type="genus" reg="Hypogastrura">H.</tp:taxon-name-part> <tp:taxon-name-part taxon-name-part-type="species" reg="tethyca">tethyca</tp:taxon-name-part></tp:taxon-name></italic> is also similar to <italic><tp:taxon-name><tp:taxon-name-part taxon-name-part-type="genus" reg="Hypogastrura">H.</tp:taxon-name-part> <tp:taxon-name-part taxon-name-part-type="species" reg="ellisi">ellisi</tp:taxon-name-part></tp:taxon-name></italic> sp. n. They differ in the characters mentioned above.</p></tp:treatment-sec><tp:treatment-sec><!--Section generated to contain objects referenced in tp:taxon-treatment.--><fig id="F3" position="float" orientation="portrait"><label>Figures 9–14.</label><caption><p>
                <italic><tp:taxon-name><tp:taxon-name-part taxon-name-part-type="genus" reg="Hypogastrura">Hypogastrura</tp:taxon-name-part> <tp:taxon-name-part taxon-name-part-type="species" reg="ellisi">ellisi</tp:taxon-name-part></tp:taxon-name></italic> sp. n. <bold>9</bold> labrum <bold>10</bold> apical part of labrum, <italic><tp:taxon-name><tp:taxon-name-part taxon-name-part-type="genus" reg="Hypogastrura">H.</tp:taxon-name-part> <tp:taxon-name-part taxon-name-part-type="species" reg="tethyca">tethyca</tp:taxon-name-part></tp:taxon-name></italic>: <bold>11</bold> labrum, specimen from Azerbaijan <bold>12</bold> apical part of labrum, specimen from Crete <bold>13</bold> apical papillae, specimen from Crete <bold>14</bold> chaetotaxy of ventral side of <abbrev xmlns:xlink="http://www.w3.org/1999/xlink" xlink:title="antennal segments" id="ABBRID0EDLAE" xlink:type="simple">Ant</abbrev>. IV. Black arrows indicate apical papillae. Scale bars: 0.01 mm.</p></caption><graphic xmlns:xlink="http://www.w3.org/1999/xlink" xlink:href="zookeys-719-045-g003.jpg" position="float" orientation="portrait" xlink:type="simple" id="oo_172554.jpg"/></fig><fig id="F2" position="float" orientation="portrait"><label>Figures 4–8.</label><caption><p>
                <italic><tp:taxon-name><tp:taxon-name-part taxon-name-part-type="genus" reg="Hypogastrura">Hypogastrura</tp:taxon-name-part> <tp:taxon-name-part taxon-name-part-type="species" reg="ellisi">ellisi</tp:taxon-name-part></tp:taxon-name></italic> sp. n. <bold>4</bold> chaetotaxy of dorsal side of <abbrev xmlns:xlink="http://www.w3.org/1999/xlink" xlink:title="antennal segments" id="ABBRID0ECBAE" xlink:type="simple">Ant</abbrev>. IV <bold>5</bold> chaetotaxy of ventral side of <abbrev xmlns:xlink="http://www.w3.org/1999/xlink" xlink:title="antennal segments" id="ABBRID0EIBAE" xlink:type="simple">Ant</abbrev>. IV <bold>6</bold> postantennal organ and neighbor ocelli <bold>7</bold> claw III <bold>8</bold> dens and mucro. Abbreviations in text. Scale bars: 0.01 mm.</p></caption><graphic xmlns:xlink="http://www.w3.org/1999/xlink" xlink:href="zookeys-719-045-g002.jpg" position="float" orientation="portrait" xlink:type="simple" id="oo_172553.jpg"/></fig></tp:treatment-sec><ref-list><ref id="B8"><mixed-citation xmlns:xlink="http://www.w3.org/1999/xlink" xlink:type="simple">
          <person-group><name name-style="western"><surname>Ellis</surname><given-names>WN</given-names></name></person-group> (<year>1976</year>) <article-title>Autumn fauna of <tp:taxon-name><tp:taxon-name-part taxon-name-part-type="order">Collembola</tp:taxon-name-part></tp:taxon-name> from Central Crete.</article-title> <source>Tijdschrift voor Entomologie</source> <volume>119</volume>: <fpage>221</fpage>–<lpage>326</lpage>.</mixed-citation></ref><ref id="B1"><mixed-citation xmlns:xlink="http://www.w3.org/1999/xlink" xlink:type="simple">
          <person-group><name name-style="western"><surname>Babenko</surname><given-names>AB</given-names></name><name name-style="western"><surname>Chernova</surname><given-names>NM</given-names></name><name name-style="western"><surname>Potapov</surname><given-names>MB</given-names></name><name name-style="western"><surname>Stebaeva</surname><given-names>SK</given-names></name></person-group> (<year>1994</year>) <source><tp:taxon-name><tp:taxon-name-part taxon-name-part-type="order">Collembola</tp:taxon-name-part></tp:taxon-name> of Russia and adjacent countries: Family <tp:taxon-name><tp:taxon-name-part taxon-name-part-type="family">Hypogastruridae</tp:taxon-name-part></tp:taxon-name>.</source> <publisher-name>Nauka</publisher-name>, <publisher-loc>Moscow</publisher-loc>, <size units="page">336 pp</size>.</mixed-citation></ref></ref-list></tp:taxon-treatment>
